# Supplementary material for: Integrated systems analysis of salivary gland transcriptomics reveals key molecular networks in Sjögren’s syndrome
Source: Arthritis Res Ther. 2019 Dec 19;21:294. doi: 10.1186/s13075-019-2082-9 (PMC6921432; doi:10.1186/s13075-019-2082-9)
Supplement: Supplementary file 3 — Additional file 3. A matrix of enrichment scores by single-sample gene-set enrichment analysis Sheet #1: Data from patients with SjS (GSE7307, GSE23117, GSE40611, and GSE80805). Sheet #2: Data from SjS patients treated with rituximab (E-MEXP-1883). [file 13075_2019_2082_MOESM3_ESM.xlsx]

## Sheet: Baseline_SjS_samples
Term	Source	ID	GSM569471	GSM569472	GSM569477	GSM569478	GSM569479	GSM569480	GSM569481	GSM569482	GSM569483	GSM569484	GSM569485	GSM997868	GSM997869	GSM997870	GSM997871	GSM997872	GSM997873	GSM997874	GSM997875	GSM997876	GSM997877	GSM997892	GSM997893	GSM997894	GSM997895	GSM997896	GSM997897	GSM997898	GSM2137747	GSM2137748
Cytokine-cytokine receptor interaction	KEGG	hsa04060	-744.949	-146.942	-2834.85	-2078.24	-2636.14	-1841.69	-3074.15	-2553.29	-833.328	-2583.77	-2536.72	-988.405	-1639.58	-1591.36	-2210.27	-1746.51	-1328.59	-1797.3	-2282.26	-1106.84	-1181.99	-1547.56	-1402.55	-1987.16	-1498.64	-1599.25	-1437.68	-2100.8	-2369.48	-820.276
Chemokine signaling pathway	KEGG	hsa04062	2235.46	2357.25	-372.465	969.558	630.641	986.122	-338.25	436.781	2215.38	190.621	163.075	1427.02	436.672	1518.23	707.712	330.569	1554.43	632.61	570.321	-787.396	1457.03	1523.57	1739.16	1395.19	1881.31	1382.64	1532.35	882.048	392.047	2164.13
NF-kappa B signaling pathway	KEGG	hsa04064	4270.04	4192.32	183.146	2171.49	1310.19	2268.03	353.843	426.228	3965.72	1333.27	1349.81	1717.63	718.908	2775.95	1809.73	1585	3346.61	2130.88	1380.33	337.798	2065.8	3102.11	3423.34	2910.33	3269.57	3009.25	3255.37	2434.76	2167.6	4015.31
p53 signaling pathway	KEGG	hsa04115	2745.6	2794.92	628.191	2489.21	1113.83	1235.17	316.195	1708.27	3363.2	1359.11	1355.49	896.66	1432.27	2336.45	1779.92	2732.11	2711.27	1883.12	1740.86	1876.33	2286.92	2233.61	2870.02	1623.31	1389.06	2682	3110.05	2272.55	1606.56	1921.66
PI3K-Akt signaling pathway	KEGG	hsa04151	66.7699	687.579	85.0785	493.409	88.5582	23.7789	-772.067	-152.239	53.8184	-208.165	-625.527	301.392	-94.1011	-164.274	-66.2545	302.149	164.444	-89.7522	32.3566	-324.924	-66.6463	-113.317	182.468	291.405	247.089	-184.276	3.69692	-13.7043	-78.5574	167.694
Apoptosis	KEGG	hsa04210	4344.05	4145.3	2144.34	3733.63	3001.16	2923.22	2173.56	2223.44	4281.03	2340.58	2886.26	2780.55	2332.44	3575.94	2882.59	1530.84	4143.56	3090.08	2589.07	1252.81	2937.04	3717.86	4163.39	3778.81	3823.46	3615.43	3953.29	3586.31	3336.58	4137.08
TGF-beta signaling pathway	KEGG	hsa04350	882.255	1614.06	1098.41	2314.96	416.965	1082.01	-24.9844	1127.45	1345.13	1198.91	252.294	1097.41	2256.66	1112.73	1009.93	1450.71	1223.77	1081.52	849.416	1915.49	1118.44	1130.41	1188.87	731.09	747.303	1339.67	1508	1151.79	679.283	607.342
Antigen processing and presentation	KEGG	hsa04612	6186.43	5939.36	2673.82	4868.53	4884.7	4334.54	3715.55	2354.46	6529.92	4348.2	4193.66	5564.19	2944.77	5641.46	5242.7	3871.87	5727.13	5437.36	4969.67	1470.88	5746.76	5666.89	5817.84	5693.89	5441.51	5318.3	5415	5137.77	5049.38	5948.98
Toll-like receptor signaling pathway	KEGG	hsa04620	1720.22	2323.89	-1596.02	-187.601	-555.363	105.072	-107.807	-1548.8	1751.11	-728.02	-1518.12	1053.21	-133.848	606.658	299.224	122.571	971.974	334.605	-561.196	659.393	787.752	746.362	721.104	-138.881	87.9128	704.463	834.254	-117.561	95.4368	1526.51
JAK-STAT signaling pathway	KEGG	hsa04630	-1344.32	-605.77	-3230.41	-2792.94	-2850.92	-2387.22	-2813.77	-2972.77	-1160.41	-2741.34	-3500.7	-1282.94	-2143.85	-2349.75	-2211.97	-1549.28	-1689.53	-1999.96	-2580.01	-1028.02	-1819.57	-2181.52	-1988.23	-2294.28	-2173.12	-2324.33	-2147.76	-2583.48	-2860.88	-1499.44
Natural killer cell mediated cytotoxicity	KEGG	hsa04650	2033.88	1756.92	-1526.2	-114.003	158.619	-341.291	-417.627	-1482.6	1884.32	-433.049	-475.037	821.92	-1147.46	656.1	235.558	319.184	1088.33	516.094	128.88	-431.179	866.309	801.63	959.272	806.074	785.078	413.946	623.79	304.842	-235.623	1857.3
IL-17 signaling pathway	KEGG	hsa04657	528.782	891.226	-169.052	432.004	-18.2268	1029.95	-430.07	213.051	292.095	-148.343	-324.353	-246.893	-567.12	407.601	-61.6128	-547.906	134.802	-499.582	-472.65	-522.245	782.65	397.196	466.334	4.24043	885.046	300.26	283.35	-256.563	524.113	345.564
Th1 and Th2 cell differentiation	KEGG	hsa04658	3930.2	3993.3	359.137	1579.81	1354.37	1794.46	376.776	-743.772	3771.87	1377.78	905.74	1911.78	-450.025	2910	2068.5	716.933	3276.02	2350.27	1324.58	-1306.96	2564.44	2974	3193.41	2969.3	2846.44	2418.7	2633.31	2240.19	1546.03	3305.43
Th17 cell differentiation	KEGG	hsa04659	3826.57	3949.91	-169.597	1647.99	1375.62	1457.12	482.158	-407.714	3389.96	1313.57	1150.42	2019.64	-104.756	2644.6	2070.82	484.001	2981.71	2186.21	1406.89	-603.337	2324.65	2710.78	2977.66	2836.38	2681.68	1995.33	2417.41	2022.09	1724.55	3009.79
T cell receptor signaling pathway	KEGG	hsa04660	3159.73	3069.25	-403.749	474.097	428.778	208.941	-61.0296	-349.458	2776.22	143.934	3.67111	931.324	-267.907	2224.48	1190.02	348.465	2199.19	1037.91	274.772	-261.92	1003.61	2117.3	2154.15	1692.61	1431.99	1703.25	1814.92	1474.33	404.904	2254.15
B cell receptor signaling pathway	KEGG	hsa04662	5132.1	4688.09	1387.71	2772.67	2578.83	2563.99	1417.86	1557.83	4624.98	2325.01	2423.06	3010.8	1452.4	3992.18	3037.91	1368.44	4425.38	2949.18	2556.91	923.644	3577.49	3880.82	4200.81	4031.11	4007.16	3505.5	3915.94	3524.78	2807.29	4179.34
Fc-epsilon RI signaling pathway	KEGG	hsa04664	1266.25	1000.09	-1276.92	-692.598	-672.349	-803.743	-1236.64	-954.38	1182	-1060.8	-1431.99	320.665	-1199.82	-155.081	-1203.74	-857.999	-6.79874	-1116.48	-1345.76	-1276.08	-593.424	190.656	242.111	273.001	535.063	0.0765258	5.90952	-141.142	-925.343	1008.87
Fc gamma R-mediated phagocytosis	KEGG	hsa04666	4191.34	3917.74	1945.42	3221.61	3570.97	2816.8	2167.84	2434.91	3639.47	2539.6	2462.91	3341.87	2514.69	3569.4	3191.43	2710.91	4053.19	2983.45	3154.54	1222.77	3180.96	3341.29	3675.39	3673.69	3771.43	3293.16	3305.94	3132.38	2958.38	3911.62
TNF signaling pathway	KEGG	hsa04668	3143.83	3220.77	167.202	2378.16	1934.81	2463.35	761.505	1620.57	2932.08	1605.66	1407.41	1723.61	652.84	2775.78	1829.35	-222.305	2885.89	1512.51	1378.26	-106.545	2180.82	2615.67	3028.8	2242.68	2659.17	2691.73	3000.75	2150.55	1878.82	2845.11
Interleukin-7 signaling	Reactome	R-HAS-1266695	-865.176	-348.55	-2017.67	-2466.03	-2734.82	-2126.22	-3327.94	-2255.93	-413.069	-2869.36	-3049.48	-885.472	-2671.61	-2658.92	-1375.27	-539.528	-1312.67	-1102.31	-2121.15	919.382	-1167.43	-2045.23	-1965.98	-1669.84	-1767.25	-2535.17	-2713.83	-2823.4	-1983.8	-1397.32
Interleukin-12 signaling	Reactome	R-HAS-447115	5556.1	5004.95	4367.37	3826.63	4096.82	4245.34	3797.7	3620.55	5669.18	4213.3	3883.88	5112.05	3903.25	4881.96	4460.56	3866.25	4999.27	5182.76	4717.19	1820.15	4940.67	4737.13	4995.13	4457.9	4446.46	5119.28	5003.25	4442.63	4193.86	4984.04
Interleukin-23 signaling	Reactome	R-HAS-447115s	1060.69	-754.332	-160.248	-1098.25	-965.478	-1516.85	-3525.9	-5196.54	2030.41	-3097.24	-2751.15	-1784.65	-4718.74	-1915.6	-2627.98	-3293.36	246.901	-649.718	-977.906	-4729.42	-786.156	-383.368	-120.856	294.542	249.452	-1122.67	-831.518	-1984.36	-1430.88	544.178
Interleukin-21 signaling	Reactome	R-HAS-451927	3318.9	4395.25	-1075.31	-1278.1	2221.11	76.9219	-1621.32	-3288.31	3575.26	-866.315	-154.602	2310.98	98.1074	2249.55	-214.023	701.77	3575.52	1984.53	682.876	3235.9	1462.74	2162.92	3179.26	2573.94	2834.44	971.326	1448.42	706.804	345.258	2897.04
Interleukin-10 signaling	Reactome	R-HAS-6783783	2669.92	3035.19	-2641.62	-221.056	-948.858	-46.222	-2221.32	-1706.43	2588.01	-816.585	-1463.57	1621.31	-1713.62	1439.4	-930.941	-1505.82	1532.55	180.814	-1243.36	-2814.18	1452.24	1261.42	1886.17	237.05	1444.57	784.53	1013.85	-417.425	-772.299	1639.45
Interferon-gamma signaling	Reactome	R-HSA-877300	5274.35	5699.58	1119.74	3620.5	3632.81	4156.71	2834.64	1206.36	5167.04	3731.48	3196.4	4574.22	2184.36	4840.15	4055.78	1599.47	4968.53	3892.67	4024.56	310.151	4361.77	4609.75	5059.96	4718.02	4744.11	4297.48	4663.61	4163.8	4193.66	5199.88
Interferon-alpha beta signaling	Reactome	R-HSA-909733	4054.74	4408.21	111.136	2952.99	3324.21	4082.7	3540.46	-917.581	3943.4	3228.39	1359.03	4955.27	2121.68	3168.7	4299.82	1926.48	4758.93	3885.43	3714.47	1388.77	4882.55	3092.48	4084.19	3602.01	4092.31	2306.99	3464.61	2671.72	4224.5	4785.28

## Sheet: E-MEXP-1883
Term		ID	GC_10V0	GC_10V5	GC_11V0	GC_11V5	GC_12V0	GC_12V5	GC_13V0	GC_13V5	GC_14V0	GC_14V5	GC_15V5	GC_16V5	GC_1V0	GC_1V5	GC_2V0	GC_2V5	GC_3V0	GC_5V0	GC_6V0	GC_6V5	GC_7V0	GC_7V5	GC_8V0	GC_8V5	GC_9V0	GC_9V5
Cytokine-cytokine receptor interaction	KEGG	hsa04060	-1522.73	-1655.78	-821.519	-1027.19	-1556.18	-1511.92	-668.686	-938.406	-1312.09	-1394.45	-1153.49	-1391.55	-1218.01	-1344.56	-1413.27	-1463.44	-1309.71	-1499.91	-1135.85	-1372.84	-694.349	-696.655	-850.279	-709.564	-902.732	-1325.85
Chemokine signaling pathway	KEGG	hsa04062	-228.777	-348.476	691.166	405.821	-174.291	-168.39	809.676	456.001	-96.3281	-41.2924	153.304	-100.62	163.607	-225.802	-158.603	-241.429	172.403	58.0499	318.703	-48.4322	844.759	729.008	554.344	765.113	434.025	10.3551
NF-kappa B signaling pathway	KEGG	hsa04064	793.463	651.037	1621.27	1435.99	594.633	723.39	1877.02	1584.11	836.916	673.927	1185.62	767.075	1089.9	666.327	791.816	739.785	1076.8	762.275	1274.25	828.756	1726.41	1711.75	1545.21	1706.04	1267.88	812.748
p53 signaling pathway	KEGG	hsa04115	1052.23	681.967	1360.89	951.192	1335.25	641.368	1124.64	937.737	881.807	777.439	787.176	785.136	920.502	586.169	722.059	731.969	1105.85	1313.69	1123.07	877.919	1308.93	1233.97	1101.44	1124.73	976.524	889.955
PI3K-Akt signaling pathway	KEGG	hsa04151	398.417	250.321	266.468	274.683	234.915	293.298	336.078	318.517	262.194	323.114	328.645	283.035	285.322	212.732	245.536	246.512	319.415	289.82	474.161	225.691	402.56	293.391	288.781	386.188	292.123	359.166
Apoptosis_KEGG	KEGG	hsa04210	1033.43	890.411	1622.04	1527.57	1022.95	909.908	1650.49	1475.31	1042.36	917.932	1385.41	994.308	1085.79	1026.51	1013.3	990.224	1241.37	1167.11	1246.2	1019.95	1775.55	1752.34	1551.7	1672.72	1314.19	1101.86
TGF-beta signaling pathway	KEGG	hsa04350	988.814	859.834	1133.23	1104.98	989.73	713.116	873.507	942.659	744.372	1079.34	984.646	816.016	962.245	790.021	917.661	571.019	1071.27	1015.33	1252.97	862.226	1038.99	1210.05	996.219	995.926	817.608	883.175
Antigen processing and presentation	KEGG	hsa04612	3247.58	3035.33	3616.36	3625.95	3064.93	3173.04	3653.1	3586.6	3153.04	3129.17	3494.78	3218.79	3443.17	3379.01	3413.22	3350.26	3372.7	3151.74	3489.62	3241.67	3671.94	3705.12	3602.47	3640.05	3597.93	3333.8
Toll-like receptor signaling pathway	KEGG	hsa04620	208.536	-54.1456	683.2	495.862	14.1615	165.449	729.124	603.607	65.0051	54.6942	428.694	-42.8479	219.4	172.088	221.548	141.147	297.04	235.054	411.676	29.1147	915.208	949.652	592.609	689.356	489.408	123.548
JAK-STAT signaling pathway	KEGG	hsa04630	-1783.44	-1946.02	-1387.72	-1419.69	-1748.85	-1857.24	-1341.02	-1541.59	-1611.65	-1758.28	-1501.44	-1596.78	-1710.24	-1746.23	-1632.72	-1637.4	-1625.41	-1712.87	-1615.13	-1757.45	-1149.01	-1153.49	-1367.72	-1405.44	-1488.65	-1696.48
Natural killer cell mediated cytotoxicity	KEGG	hsa04650	550.97	258.623	1136.55	1176.82	453.454	623.568	1378.28	1280.44	542.787	675.393	969.468	464.234	857.948	700.236	770.205	714.309	720.369	654.893	809.172	698.406	1507.71	1575.11	1343.08	1409.71	1074.94	698.758
IL-17 signaling pathway	KEGG	hsa04657	294.618	459.72	725.714	312.463	855.229	47.7732	730.324	592.449	571.386	329.187	463.133	335.777	176.582	234.07	-33.4686	25.1538	814.603	1036.2	472.724	32.2702	818.581	573.556	502.724	760.934	412.66	986.5
Th1 and Th2 cell differentiation	KEGG	hsa04658	332.686	329.773	1436.42	1161.4	242.079	283.037	1391.16	1104.15	565.376	567.028	1254.2	479.404	771.001	491.646	737.446	623.746	606.954	662.17	824.487	411.63	1505.01	1413.25	1297.57	1539.88	1066.44	755.073
Th17 cell differentiation	KEGG	hsa04659	116.916	238.167	1141.32	1041.09	173.22	114.694	1265.36	1085.99	444.53	484.352	1190.91	236.301	693.349	434.774	575.214	539.576	431.12	379.784	729.229	399.994	1391.71	1288.81	1229.61	1363.22	1021.43	579.895
T cell receptor signaling pathway	KEGG	hsa04660	-349.784	-280.309	610.631	374.65	75.9359	-90.8017	825.824	454.545	78.1698	68.9764	688.55	-222.983	242.309	108.527	55.6743	45.1712	-3.77004	178.618	105.702	-48.4594	1090.98	946.64	703.092	1013.94	570.991	165.384
B cell receptor signaling pathway	KEGG	hsa04662	1677.82	1591.32	2214.08	2063.52	1743.65	1638.09	2198.04	2054.23	1738.74	1842.6	2024.51	1751.46	1949.62	1906.37	1862.27	1685.91	1756.3	1936.59	1944.23	1791.92	2604.75	2597.61	2226.35	2424.29	2008.99	1863.91
Fc-epsilon RI signaling pathway	KEGG	hsa04664	-403.75	-392.056	47.2648	149.955	-350.225	-450.012	226.314	-45.9743	-320.016	-265.498	-95.836	-302.51	-92.0422	-166.43	-105.374	-216.397	-275.196	35.0025	-234.396	-190.836	501.959	535.788	150.533	334.739	0.238735	-139.002
Fc gamma R-mediated phagocytosis	KEGG	hsa04666	2118.55	2292.64	2279.78	2220.76	1975.32	1879.38	2193.77	2227.49	1968.76	2091.16	2147.76	1964.05	2260.71	2115.48	2055.02	2169.19	2170.07	2256.15	2179.26	2006.04	2415.15	2370.19	2270.13	2326.25	2205.89	2138.38
TNF signaling pathway	KEGG	hsa04668	745.588	886.575	1403.99	921.62	848.101	800.512	1474.89	1404.9	995.352	971.23	1287.92	973.268	905.81	726.996	790.117	638.41	1029.67	1030.15	1057.63	494.945	1500.22	1439.46	1285.98	1566.39	1172.35	823.944
Interleukin-7 signaling	Reactome	R-HAS-1266695	-815.594	-1571.64	160.799	-159.624	-1486.18	-1393.75	-348.929	-452.332	-603.091	-590.018	-494.603	-385.665	-756.868	-745.488	-768.266	-549.354	-58.1272	-807.833	-511.805	-355.648	330.639	102.886	-21.6446	62.4635	-213.582	-579.637
Interleukin-12 signaling	Reactome	R-HAS-447115	2622.32	2480.13	2978.13	2768.74	2515.8	2585.42	2927.26	2793.43	2650.71	2654.45	2767.36	2647.77	2726.73	2625.44	2616.45	2625.37	2682.68	2711.09	2763.48	2626.17	3097.71	3029.86	2791.94	2918.85	2779.24	2580.14
Interleukin-10 signaling	Reactome	R-HAS-6783783	-919.403	-1170.43	-36.3736	-680.529	-509.91	-1245.67	-76.609	-319.14	-1058.9	-1286.04	-754.52	-1136.79	-1038.52	-1432.38	-1182.82	-1353.18	-437.507	-193.5	-728.969	-1272.97	383.498	294.61	-652.216	-64.9388	-569.006	-838.063
Interferon-gamma signaling	Reactome	R-HSA-877300	2103.64	2016.99	2905.41	2883.56	2189.06	2172.05	2809.53	2736.58	1980.3	1942.96	2402.41	2060.59	2428.85	2290.55	2320.67	2265.18	2591.52	2367.66	2575.56	2046.46	2892.67	2862.46	2709.27	2910.65	2606.3	2315.27
Interferon-alpha beta signaling	Reactome	R-HSA-909733	1166.15	951.352	2186.15	2129.38	1124.85	1621.91	2086.08	1994.85	1274.42	1413.18	1798.76	1556.41	2010.28	2068.92	1784.35	1809.41	1734.52	1663.33	2168.01	1665.59	1995.27	2180.32	2231.62	2110.81	1827.48	1382.1
